# Supplementary material for: A molecular analysis of sand fly blood meals in a visceral leishmaniasis endemic region of northwestern Ethiopia reveals a complex host-vector system
Source: Heliyon. 2019 Jul 26;5(7):e02132. doi: 10.1016/j.heliyon.2019.e02132 (PMC6661399; doi:10.1016/j.heliyon.2019.e02132)
Supplement: S1 Table - Kafta Humera data — All blood meal data from Kafta Humera (collected in this study), in comma-separated format. [file mmc1.csv]

All blood meal data from Kafta Humera (collected in this study), in comma-separated format.
Method-ID	Date	Trap	Sand_Fly_Species	Locality	Habitat	Blood_Meal_Source
PCR-1	5/20/2011	sticky trap	Sergentomyia_clydei	Mykadra	periphery_of_village	negative
PCR-2	5/20/2011	sticky trap	Sergentomyia_clydei	Mykadra	periphery_of_village	negative
PCR-3	5/20/2011	sticky trap	Sergentomyia_clydei	Mykadra	periphery_of_village	negative
PCR-4	5/20/2011	sticky trap	Sergentomyia_clydei	Mykadra	periphery_of_village	negative
PCR-5	5/20/2011	sticky trap	Sergentomyia_clydei	Mykadra	periphery_of_village	negative
PCR-6	5/20/2011	sticky trap	Sergentomyia_clydei	Mykadra	periphery_of_village	cow
PCR-7	5/20/2011	sticky trap	Sergentomyia_clydei	Mykadra	farm_fields	negative
PCR-8	5/20/2011	sticky trap	Sergentomyia_clydei	Mykadra	farm_fields	negative
PCR-9	5/26/2011	sticky trap	Sergentomyia_schwetzi	Mykadra	in_village	negative
PCR-10	5/26/2011	sticky trap	Phlebotomus_duboscqi	Mykadra	in_village	human
PCR-11	5/26/2011	sticky trap	Sergentomyia_clydei	Mykadra	in_village	human
PCR-12	5/26/2011	sticky trap	Sergentomyia_clydei	Mykadra	in_village	human + cow
PCR-13	5/26/2011	sticky trap	Sergentomyia_clydei	Mykadra	in_village	human + cow
PCR-14	5/26/2011	sticky trap	Sergentomyia_clydei	Mykadra	in_village	human + cow
PCR-15	5/26/2011	sticky trap	Sergentomyia_clydei	Mykadra	in_village	negative
PCR-16	5/2/2012	sticky trap	Phlebotomus_orientalis	Adebay	periphery_of_village	goat/sheep
PCR-17	5/3/2012	sticky trap	Phlebotomus_papatasi	Adebay	periphery_of_village	negative
PCR-18	5/3/2012	sticky trap	Phlebotomus_orientalis	Adebay	periphery_of_village	goat/sheep
PCR-19	5/4/2012	sticky trap	Phlebotomus_orientalis	Adebay	periphery_of_village	goat/sheep
PCR-20	5/4/2012	sticky trap	Phlebotomus_orientalis	Adebay	periphery_of_village	human + cow
PCR-21	5/4/2012	sticky trap	Phlebotomus_orientalis	Adebay	periphery_of_village	human + cow
PCR-22	5/4/2012	sticky trap	Phlebotomus_orientalis	Adebay	periphery_of_village	human + cow
PCR-23	5/4/2012	sticky trap	Phlebotomus_orientalis	Adebay	periphery_of_village	negative
PCR-24	5/4/2012	sticky trap	Phlebotomus_orientalis	Adebay	periphery_of_village	negative
PCR-25	5/4/2012	sticky trap	Phlebotomus_orientalis	Adebay	periphery_of_village	negative
PCR-26	5/26/2011	sticky trap	Sergentomyia_clydei	Mykadra	in_village	negative
PCR-27	5/26/2011	sticky trap	Sergentomyia_africana	Mykadra	farm_fields	negative
PCR-28	5/26/2011	sticky trap	Sergentomyia_clydei	Mykadra	farm_fields	negative
PCR-29	7/15/2011	sticky trap	Phlebotomus_papatasi	Mykadra	in_village	human + cow
PCR-30	7/15/2011	sticky trap	Sergentomyia_schwetzi	Mykadra	in_village	negative
PCR-31	7/15/2011	sticky trap	Sergentomyia_schwetzi	Mykadra	in_village	negative
PCR-32	8/11/2011	CDC light traps	Phlebotomus_orientalis	Mykadra	farm_fields	negative
PCR-33	5/20/2011	CDC light traps	Phlebotomus_orientalis	Mykadra	farm_fields	negative
PCR-34	5/20/2011	CDC light traps	Phlebotomus_orientalis	Mykadra	farm_fields	negative
PCR-35	7/15/2011	CDC light traps	Phlebotomus_orientalis	Mykadra	farm_fields	negative
PCR-36	5/5/2012	sticky trap	Phlebotomus_orientalis	Adebay	periphery_of_village	goat/sheep
PCR-37	5/6/2012	sticky trap	Phlebotomus_orientalis	Adebay	periphery_of_village	cow
PCR-38	5/6/2012	sticky trap	Phlebotomus_orientalis	Adebay	periphery_of_village	human
PCR-39	5/6/2012	sticky trap	Phlebotomus_orientalis	Adebay	periphery_of_village	human
PCR-40	5/6/2012	sticky trap	Phlebotomus_orientalis	Adebay	periphery_of_village	human
PCR-41	5/7/2012	sticky trap	Phlebotomus_orientalis	Adebay	periphery_of_village	human
PCR-42	5/7/2012	sticky trap	Phlebotomus_bergeroti	Adebay	periphery_of_village	negative
PCR-43	5/7/2012	sticky trap	Phlebotomus_orientalis	Adebay	periphery_of_village	negative
PCR-44	5/7/2012	sticky trap	Phlebotomus_bergeroti	Adebay	periphery_of_village	negative
PCR-45	5/7/2012	sticky trap	Phlebotomus_orientalis	Adebay	periphery_of_village	human + cow
PCR-46	7/23/2011	CDC light traps	Phlebotomus_orientalis	Mykadra	in_village	negative
PCR-47	11/13/2011	sticky trap	Phlebotomus_papatasi	Mykadra	indoors	human + cow
PCR-48	11/17/2011	sticky trap	Phlebotomus_papatasi	Mykadra	farm_fields	negative
PCR-49	11/23/2011	sticky trap	Phlebotomus_papatasi	Mykadra	periphery_of_village	negative
PCR-50	11/22/2011	sticky trap	Phlebotomus_papatasi	Mykadra	periphery_of_village	negative
PCR-51	1/28/2012	sticky trap	Phlebotomus_papatasi	Mykadra	indoors	negative
PCR-52	5/21/2011	sticky trap	Phlebotomus_orientalis	Mykadra	farm_fields	cow
PCR-53	5/25/2011	sticky trap	Phlebotomus_orientalis	Mykadra	periphery_of_village	negative
PCR-54	5/21/2011	sticky trap	Phlebotomus_papatasi	Mykadra	periphery_of_village	human + cow
PCR-55	5/25/2011	sticky trap	Phlebotomus_orientalis	Mykadra	periphery_of_village	human + cow
PCR-56	5/7/2012	sticky trap	Sergentomyia_schwetzi	Adebay	periphery_of_village	negative
PCR-57	5/7/2012	sticky trap	Sergentomyia_clydei	Adebay	periphery_of_village	negative
PCR-58	5/7/2012	sticky trap	Phlebotomus_orientalis	Adebay	periphery_of_village	negative
PCR-59	5/7/2012	sticky trap	Sergentomyia_clydei	Adebay	periphery_of_village	negative
PCR-60	5/7/2012	sticky trap	Phlebotomus_orientalis	Adebay	periphery_of_village	cow
PCR-61	5/12/2018	CDC light traps	Phlebotomus_orientalis	Adebay	periphery_of_village	human
PCR-62	5/12/2018	CDC light traps	Phlebotomus_orientalis	Adebay	periphery_of_village	human
PCR-63	5/12/2018	CDC light traps	Phlebotomus_orientalis	Adebay	periphery_of_village	human
PCR-64	5/12/2018	CDC light traps	Phlebotomus_orientalis	Adebay	periphery_of_village	negative
PCR-65	5/12/2018	CDC light traps	Phlebotomus_lesleyae	Adebay	periphery_of_village	negative
PCR-66	5/12/2018	CDC light traps	Phlebotomus_orientalis	Adebay	farm_fields	negative
PCR-67	5/12/2018	CDC light traps	Phlebotomus_papatasi	Adebay	in_village	negative
PCR-68	5/12/2018	CDC light traps	Phlebotomus_orientalis	Adebay	in_village	negative
PCR-69	5/12/2018	CDC light traps	Phlebotomus_orientalis	Adebay	in_village	negative
PCR-70	5/12/2018	CDC light traps	Phlebotomus_papatasi	Adebay	in_village	negative
PCR-71	5/12/2018	CDC light traps	Phlebotomus_papatasi	Adebay	in_village	cow
PCR-72	5/12/2018	CDC light traps	Phlebotomus_orientalis	Adebay	in_village	negative
PCR-73	5/12/2018	CDC light traps	Phlebotomus_orientalis	Adebay	in_village	negative
PCR-74	5/12/2018	CDC light traps	Phlebotomus_orientalis	Adebay	periphery_of_village	negative
PCR-75	5/12/2018	CDC light traps	Phlebotomus_papatasi	Adebay	periphery_of_village	negative
PCR-76	6/30/2011	sticky trap	Phlebotomus_orientalis	Adebay	periphery_of_village	negative
PCR-77	7/25/2011	CDC light traps	Phlebotomus_orientalis	Adebay	in_village	cow
PCR-78	7/30/2011	sticky trap	Phlebotomus_papatasi	Adebay	periphery_of_village	negative
PCR-79	7/27/2011	CDC light traps	Phlebotomus_orientalis	Adebay	periphery_of_village	negative
PCR-80	12/28/2011	sticky trap	Phlebotomus_duboscqi	Adebay	indoors	human
PCR-81	12/28/2011	CDC light traps	Phlebotomus_papatasi	Adebay	in_village	cow
PCR-82	3/14/2012	CDC light traps	Phlebotomus_papatasi	Adebay	in_village	cow
PCR-83	7/4/2011	CDC light traps	Phlebotomus_bergeroti	Rawyan	in_village	human + cow
PCR-84	7/4/2011	CDC light traps	Phlebotomus_orientalis	Rawyan	in_village	human + cow
PCR-85	7/19/2011	CDC light traps	Phlebotomus_orientalis	Rawyan	in_village	human + cow
PCR-86	7/28/2011	CDC light traps	Phlebotomus_orientalis	Rawyan	periphery_of_village	negative
PCR-87	7/28/2011	CDC light traps	Phlebotomus_orientalis	Rawyan	periphery_of_village	negative
PCR-88	10/30/2011	CDC light traps	Phlebotomus_orientalis	Rawyan	farm_fields	negative
PCR-89	11/8/2011	CDC light traps	Phlebotomus_papatasi	Rawyan	periphery_of_village	human
PCR-90	11/18/2011	CDC light traps	Phlebotomus_bergeroti	Rawyan	periphery_of_village	cow
PCR-91	10/13/2011	CDC light traps	Phlebotomus_papatasi	Rawyan	indoors	cow
PCR-92	4/12/2012	CDC light traps	Phlebotomus_orientalis	Rawyan	periphery_of_village	negative
PCR-93	5/29/2011	CDC light traps	Phlebotomus_bergeroti	Rawyan	farm_fields	negative
PCR-94	6/25/2011	CDC light traps	Phlebotomus_orientalis	Rawyan	periphery_of_village	negative
PCR-95	7/19/2011	CDC light traps	Phlebotomus_bergeroti	Rawyan	periphery_of_village	negative
PCR-96	7/19/2011	CDC light traps	Phlebotomus_papatasi	Rawyan	periphery_of_village	negative
PCR-97	7/19/2011	CDC light traps	Phlebotomus_papatasi	Rawyan	periphery_of_village	negative
PCR-98	7/22/2011	sticky trap	Phlebotomus_papatasi	Humera_town	periphery_of_village	negative
PCR-99	8/16/2011	CDC light traps	Phlebotomus_orientalis	Humera_town	farm_fields	human
PCR-100	6/27/2011	sticky trap	Phlebotomus_papatasi	Bereket	periphery_of_village	cow
PCR-101	6/27/2011	sticky trap	Phlebotomus_papatasi	Bereket	periphery_of_village	cow
PCR-102	6/27/2011	sticky trap	Phlebotomus_papatasi	Bereket	in_village	cow + camel
PCR-103	7/5/2011	sticky trap	Phlebotomus_bergeroti	Bereket	periphery_of_village	camel
PCR-104	7/14/2011	sticky trap	Phlebotomus_papatasi	Bereket	in_village	camel
PCR-105	7/14/2011	sticky trap	Phlebotomus_papatasi	Bereket	in_village	negative
PCR-106	7/21/2011	CDC light traps	Phlebotomus_papatasi	Bereket	periphery_of_village	cow
PCR-107	11/7/2011	CDC light traps	Phlebotomus_papatasi	Bereket	in_village	negative
PCR-108	2/19/2012	sticky trap	Phlebotomus_papatasi	Bereket	in_village	human
PCR-109	2/14/2011	CDC light traps	Phlebotomus_papatasi	Bereket	in_village	cow + chicken
PCR-110	11/7/2011	sticky trap	Phlebotomus_orientalis	Adebay	periphery_of_village	mouse + chicken
PCR-111	5/7/2012	sticky trap	Phlebotomus_orientalis	Adebay	periphery_of_village	cow
PCR-112	5/7/2012	sticky trap	Phlebotomus_orientalis	Adebay	periphery_of_village	cow + mouse
PCR-113	5/7/2012	sticky trap	Phlebotomus_orientalis	Adebay	periphery_of_village	cow + mouse
PCR-114	5/7/2012	sticky trap	Phlebotomus_orientalis	Adebay	periphery_of_village	cow + camel
ELISA-1	5/11/2012	CDC light traps	Phlebotomus_orientalis	Adebay	periphery_of_village	cow
ELISA-2	5/11/2012	CDC light traps	Phlebotomus_orientalis	Adebay	periphery_of_village	cow
ELISA-9	5/23/2012	CDC light traps	Phlebotomus_orientalis	Adebay	periphery_of_village	cow
ELISA-10	5/23/2012	CDC light traps	Phlebotomus_orientalis	Adebay	periphery_of_village	cow
ELISA-11	5/23/2012	CDC light traps	Phlebotomus_orientalis	Adebay	periphery_of_village	cow
ELISA-14	5/23/2012	CDC light traps	Phlebotomus_orientalis	Adebay	periphery_of_village	cow
ELISA-16	5/23/2012	CDC light traps	Phlebotomus_orientalis	Adebay	periphery_of_village	cow
ELISA-22	5/27/2012	CDC light traps	Phlebotomus_orientalis	Adebay	periphery_of_village	cow
ELISA-35	6/6/2012	CDC light traps	Phlebotomus_orientalis	Adebay	periphery_of_village	cow
ELISA-56	6/9/2012	CDC light traps	Phlebotomus_orientalis	Adebay	periphery_of_village	cow
ELISA-65	6/9/2012	CDC light traps	Phlebotomus_orientalis	Adebay	in_village	cow
ELISA-66	6/9/2012	CDC light traps	Phlebotomus_orientalis	Adebay	in_village	cow
ELISA-67	6/9/2012	CDC light traps	Phlebotomus_orientalis	Adebay	periphery_of_village	cow
ELISA-74	6/9/2012	CDC light traps	Phlebotomus_orientalis	Adebay	in_village	cow
ELISA-84	6/8/2013	CDC light traps	Phlebotomus_orientalis	Adebay	farm_fields	cow
ELISA-92	6/8/2013	CDC light traps	Phlebotomus_orientalis	Adebay	periphery_of_village	cow
ELISA-93	6/8/2013	CDC light traps	Phlebotomus_orientalis	Adebay	periphery_of_village	cow
ELISA-121	12/9/2012	CDC light traps	Phlebotomus_orientalis	Humera_town	farm_fields	cow
ELISA-226	4/6/2012	CDC light traps	Phlebotomus_orientalis	Adebay	in_village	cow
ELISA-360	6/4/2013	CDC light traps	Phlebotomus_orientalis	Adebay	periphery_of_village	cow
ELISA-406	4/28/2013	CDC light traps	Phlebotomus_orientalis	Adebay	in_village	cow
ELISA-80	6/9/2012	CDC light traps	Phlebotomus_orientalis	Adebay	periphery_of_village	cow
ELISA-137	5/14/2013	CDC light traps	Phlebotomus_orientalis	Adebay	periphery_of_village	cow
ELISA-149	5/14/2013	CDC light traps	Phlebotomus_orientalis	Adebay	periphery_of_village	cow
ELISA-220	4/6/2012	CDC light traps	Phlebotomus_orientalis	Adebay	periphery_of_village	cow
ELISA-227	4/6/2012	CDC light traps	Phlebotomus_orientalis	Adebay	periphery_of_village	cow
ELISA-396	4/28/2013	CDC light traps	Phlebotomus_orientalis	Adebay	periphery_of_village	cow
ELISA-475	6/4/2013	CDC light traps	Phlebotomus_orientalis	Adebay	periphery_of_village	cow
ELISA-459	5/31/2013	CDC light traps	Phlebotomus_orientalis	Adebay	periphery_of_village	cow
ELISA-8	5/23/2012	CDC light traps	Phlebotomus_orientalis	Adebay	periphery_of_village	cow + dog
ELISA-52	6/6/2012	CDC light traps	Phlebotomus_orientalis	Adebay	farm_fields	cow + dog
ELISA-447	1/14/2013	CDC light traps	Phlebotomus_orientalis	Adebay	farm_fields	cow + dog
ELISA-479	1/5/2012	CDC light traps	Phlebotomus_orientalis	Adebay	periphery_of_village	cow + dog
ELISA-5	5/23/2012	CDC light traps	Phlebotomus_orientalis	Adebay	periphery_of_village	cow + dog + donkey
ELISA-7	5/23/2012	CDC light traps	Phlebotomus_orientalis	Adebay	periphery_of_village	cow + dog + donkey
ELISA-172	4/3/2013	CDC light traps	Phlebotomus_orientalis	Adebay	periphery_of_village	cow + dog + donkey
ELISA-471	6/4/2013	CDC light traps	Phlebotomus_orientalis	Adebay	periphery_of_village	cow + dog + donkey
ELISA-482	12/2/2012	CDC light traps	Phlebotomus_orientalis	Adebay	farm_fields	cow + dog + donkey
ELISA-317	3/3/2012	CDC light traps	Phlebotomus_orientalis	Bereket	periphery_of_village	cow + dog + donkey
ELISA-318	3/3/2012	CDC light traps	Phlebotomus_orientalis	Bereket	periphery_of_village	cow + dog + donkey
ELISA-319	3/3/2012	CDC light traps	Phlebotomus_orientalis	Bereket	periphery_of_village	cow + dog + donkey
ELISA-320	3/3/2012	CDC light traps	Phlebotomus_orientalis	Bereket	periphery_of_village	cow + dog + donkey
ELISA-321	4/5/2013	CDC light traps	Phlebotomus_orientalis	Bereket	periphery_of_village	cow + dog + donkey
ELISA-322	4/5/2013	CDC light traps	Phlebotomus_orientalis	Bereket	periphery_of_village	cow + dog + donkey
ELISA-323	4/5/2013	CDC light traps	Phlebotomus_orientalis	Bereket	periphery_of_village	cow + dog + donkey
ELISA-324	4/5/2013	CDC light traps	Phlebotomus_orientalis	Bereket	farm_fields	cow + dog + donkey
ELISA-325	4/6/2012	CDC light traps	Phlebotomus_orientalis	Bereket	farm_fields	cow + dog + donkey
ELISA-326	4/6/2012	CDC light traps	Phlebotomus_orientalis	Bereket	farm_fields	cow + dog + donkey
ELISA-327	4/6/2012	CDC light traps	Phlebotomus_orientalis	Bereket	periphery_of_village	cow + dog + donkey
ELISA-328	4/6/2012	CDC light traps	Phlebotomus_orientalis	Bereket	periphery_of_village	cow + dog + donkey
ELISA-329	4/6/2012	CDC light traps	Phlebotomus_orientalis	Bereket	periphery_of_village	cow + dog + donkey
ELISA-330	4/5/2013	CDC light traps	Phlebotomus_orientalis	Bereket	periphery_of_village	cow + dog + donkey
ELISA-331	4/5/2013	CDC light traps	Phlebotomus_orientalis	Bereket	periphery_of_village	cow + dog + donkey
ELISA-332	4/5/2013	CDC light traps	Phlebotomus_orientalis	Bereket	periphery_of_village	cow + dog + donkey
ELISA-333	4/5/2013	CDC light traps	Phlebotomus_orientalis	Bereket	periphery_of_village	cow + dog + donkey
ELISA-334	4/5/2013	CDC light traps	Phlebotomus_orientalis	Bereket	periphery_of_village	cow + dog + donkey
ELISA-335	4/5/2013	CDC light traps	Phlebotomus_orientalis	Bereket	periphery_of_village	cow + dog + donkey
ELISA-357	6/4/2013	CDC light traps	Phlebotomus_orientalis	Adebay	periphery_of_village	cow + dog + donkey
ELISA-437	1/5/2012	CDC light traps	Phlebotomus_orientalis	Adebay	periphery_of_village	cow + dog + donkey
ELISA-442	5/31/2013	CDC light traps	Phlebotomus_orientalis	Adebay	farm_fields	cow + dog + donkey
ELISA-449	4/28/2013	CDC light traps	Phlebotomus_orientalis	Adebay	farm_fields	cow + dog + donkey
ELISA-453	4/28/2013	CDC light traps	Phlebotomus_orientalis	Adebay	periphery_of_village	cow + dog + donkey
ELISA-476	6/4/2013	CDC light traps	Phlebotomus_orientalis	Adebay	periphery_of_village	cow + dog + donkey
ELISA-237	3/9/2012	CDC light traps	Phlebotomus_orientalis	Adebay	periphery_of_village	cow + dog + donkey
ELISA-194	3/2/2013	CDC light traps	Phlebotomus_orientalis	Adebay	periphery_of_village	cow + dog + donkey
ELISA-207	1/12/2013	CDC light traps	Phlebotomus_orientalis	Adebay	periphery_of_village	cow + donkey
ELISA-212	1/12/2013	CDC light traps	Phlebotomus_orientalis	Adebay	periphery_of_village	cow + donkey
ELISA-223	4/6/2012	CDC light traps	Phlebotomus_orientalis	Adebay	periphery_of_village	cow + donkey
ELISA-105	5/14/2013	CDC light traps	Phlebotomus_orientalis	Adebay	periphery_of_village	cow + donkey
ELISA-122	1/5/2012	CDC light traps	Phlebotomus_orientalis	Adebay	periphery_of_village	cow + donkey
ELISA-175	4/3/2013	CDC light traps	Phlebotomus_orientalis	Adebay	periphery_of_village	cow + donkey
ELISA-219	4/6/2012	CDC light traps	Phlebotomus_orientalis	Adebay	periphery_of_village	cow + donkey
ELISA-233	3/9/2012	CDC light traps	Phlebotomus_orientalis	Adebay	periphery_of_village	cow + donkey
ELISA-234	3/9/2012	CDC light traps	Phlebotomus_orientalis	Adebay	periphery_of_village	cow + donkey
ELISA-268	4/6/2012	CDC light traps	Phlebotomus_orientalis	Bereket	periphery_of_village	cow + donkey
ELISA-275	3/11/2012	CDC light traps	Phlebotomus_orientalis	Mykadra	periphery_of_village	cow + donkey
ELISA-290	4/16/2012	CDC light traps	Phlebotomus_orientalis	Rawyan	periphery_of_village	cow + donkey
ELISA-309	1/5/2012	CDC light traps	Phlebotomus_orientalis	Adebay	farm_fields	cow + donkey
ELISA-389	3/7/2013	CDC light traps	Phlebotomus_orientalis	Adebay	periphery_of_village	cow + donkey
ELISA-191	3/2/2013	CDC light traps	Phlebotomus_orientalis	Adebay	periphery_of_village	dog
ELISA-302	2/2/2012	CDC light traps	Phlebotomus_orientalis	Adebay	periphery_of_village	dog
ELISA-379	3/7/2013	CDC light traps	Phlebotomus_orientalis	Adebay	periphery_of_village	dog
ELISA-388	3/7/2013	CDC light traps	Phlebotomus_orientalis	Adebay	farm_fields	dog
ELISA-407	4/28/2013	CDC light traps	Phlebotomus_orientalis	Adebay	periphery_of_village	dog
ELISA-408	4/28/2013	CDC light traps	Phlebotomus_orientalis	Adebay	farm_fields	dog
ELISA-457	3/7/2013	CDC light traps	Phlebotomus_orientalis	Adebay	periphery_of_village	dog
ELISA-462	5/31/2013	CDC light traps	Phlebotomus_orientalis	Adebay	periphery_of_village	dog
ELISA-488	6/4/2013	CDC light traps	Phlebotomus_orientalis	Adebay	farm_fields	dog
ELISA-6	5/23/2012	CDC light traps	Phlebotomus_orientalis	Adebay	periphery_of_village	dog + donkey
ELISA-139	5/14/2013	CDC light traps	Phlebotomus_orientalis	Adebay	periphery_of_village	dog + donkey
ELISA-162	4/3/2013	CDC light traps	Phlebotomus_orientalis	Adebay	periphery_of_village	dog + donkey
ELISA-179	4/3/2013	CDC light traps	Phlebotomus_orientalis	Adebay	periphery_of_village	dog + donkey
ELISA-211	1/12/2013	CDC light traps	Phlebotomus_orientalis	Adebay	periphery_of_village	dog + donkey
ELISA-259	4/5/2013	CDC light traps	Phlebotomus_orientalis	Bereket	periphery_of_village	dog + donkey
ELISA-411	4/28/2013	CDC light traps	Phlebotomus_orientalis	Adebay	farm_fields	dog + donkey
ELISA-412	4/28/2013	CDC light traps	Phlebotomus_orientalis	Adebay	farm_fields	dog + donkey
ELISA-493	4/28/2013	CDC light traps	Phlebotomus_orientalis	Adebay	periphery_of_village	dog + donkey
ELISA-123	12/9/2012	CDC light traps	Phlebotomus_orientalis	Humera_town	farm_fields	dog + donkey
ELISA-170	4/3/2013	CDC light traps	Phlebotomus_orientalis	Adebay	periphery_of_village	dog + donkey
ELISA-316	6/6/2013	CDC light traps	Phlebotomus_orientalis	Adebay	periphery_of_village	dog + donkey
ELISA-448	4/28/2013	CDC light traps	Phlebotomus_orientalis	Adebay	farm_fields	dog + donkey
ELISA-452	4/28/2013	CDC light traps	Phlebotomus_orientalis	Adebay	periphery_of_village	dog + donkey
ELISA-464	5/31/2013	CDC light traps	Phlebotomus_orientalis	Adebay	farm_fields	dog + donkey
ELISA-141	5/14/2013	CDC light traps	Phlebotomus_orientalis	Adebay	periphery_of_village	dog + goat/sheep
ELISA-376	3/7/2013	CDC light traps	Phlebotomus_orientalis	Adebay	periphery_of_village	dog + goat/sheep
ELISA-387	3/7/2013	CDC light traps	Phlebotomus_orientalis	Adebay	periphery_of_village	dog + goat/sheep
ELISA-419	2/6/2012	CDC light traps	Phlebotomus_orientalis	Rawyan	periphery_of_village	dog + goat/sheep
ELISA-440	5/31/2013	CDC light traps	Phlebotomus_orientalis	Adebay	periphery_of_village	dog + goat/sheep
ELISA-36	6/6/2012	CDC light traps	Phlebotomus_orientalis	Adebay	periphery_of_village	donkey
ELISA-37	6/6/2012	CDC light traps	Phlebotomus_orientalis	Adebay	periphery_of_village	donkey
ELISA-38	6/6/2012	CDC light traps	Phlebotomus_orientalis	Adebay	periphery_of_village	donkey
ELISA-125	3/4/2013	CDC light traps	Phlebotomus_orientalis	Adebay	in_village	donkey
ELISA-126	5/14/2013	CDC light traps	Phlebotomus_orientalis	Adebay	periphery_of_village	donkey
ELISA-127	5/14/2013	CDC light traps	Phlebotomus_orientalis	Adebay	periphery_of_village	donkey
ELISA-151	5/14/2013	CDC light traps	Phlebotomus_orientalis	Adebay	periphery_of_village	donkey
ELISA-152	6/8/2013	CDC light traps	Phlebotomus_orientalis	Adebay	periphery_of_village	donkey
ELISA-164	4/3/2013	CDC light traps	Phlebotomus_orientalis	Adebay	periphery_of_village	donkey
ELISA-165	4/3/2013	CDC light traps	Phlebotomus_orientalis	Adebay	farm_fields	donkey
ELISA-178	4/3/2013	CDC light traps	Phlebotomus_orientalis	Adebay	periphery_of_village	donkey
ELISA-183	4/3/2013	CDC light traps	Phlebotomus_orientalis	Adebay	periphery_of_village	donkey
ELISA-185	4/3/2013	CDC light traps	Phlebotomus_orientalis	Adebay	periphery_of_village	donkey
ELISA-196	3/2/2013	CDC light traps	Phlebotomus_orientalis	Adebay	periphery_of_village	donkey
ELISA-197	3/2/2013	CDC light traps	Phlebotomus_orientalis	Adebay	periphery_of_village	donkey
ELISA-200	3/2/2013	CDC light traps	Phlebotomus_orientalis	Adebay	periphery_of_village	donkey
ELISA-206	1/12/2013	CDC light traps	Phlebotomus_orientalis	Adebay	farm_fields	donkey
ELISA-209	1/12/2013	CDC light traps	Phlebotomus_orientalis	Adebay	periphery_of_village	donkey
ELISA-214	1/12/2013	CDC light traps	Phlebotomus_orientalis	Adebay	periphery_of_village	donkey
ELISA-216	1/12/2013	CDC light traps	Phlebotomus_orientalis	Adebay	periphery_of_village	donkey
ELISA-217	1/12/2013	CDC light traps	Phlebotomus_orientalis	Adebay	periphery_of_village	donkey
ELISA-218	4/6/2012	CDC light traps	Phlebotomus_orientalis	Adebay	periphery_of_village	donkey
ELISA-222	4/6/2012	CDC light traps	Phlebotomus_orientalis	Adebay	periphery_of_village	donkey
ELISA-224	4/6/2012	CDC light traps	Phlebotomus_orientalis	Adebay	in_village	donkey
ELISA-235	3/9/2012	CDC light traps	Phlebotomus_orientalis	Adebay	periphery_of_village	donkey
ELISA-238	3/9/2012	CDC light traps	Phlebotomus_orientalis	Adebay	periphery_of_village	donkey
ELISA-239	3/9/2012	CDC light traps	Phlebotomus_orientalis	Adebay	periphery_of_village	donkey
ELISA-240	3/9/2012	CDC light traps	Phlebotomus_orientalis	Adebay	in_village	donkey
ELISA-241	3/9/2012	CDC light traps	Phlebotomus_orientalis	Adebay	in_village	donkey
ELISA-243	3/9/2012	CDC light traps	Phlebotomus_orientalis	Adebay	periphery_of_village	donkey
ELISA-244	3/9/2012	CDC light traps	Phlebotomus_orientalis	Adebay	periphery_of_village	donkey
ELISA-245	3/9/2012	CDC light traps	Phlebotomus_orientalis	Adebay	periphery_of_village	donkey
ELISA-247	3/9/2012	CDC light traps	Phlebotomus_orientalis	Adebay	periphery_of_village	donkey
ELISA-248	3/9/2012	CDC light traps	Phlebotomus_orientalis	Adebay	periphery_of_village	donkey
ELISA-250	3/9/2012	CDC light traps	Phlebotomus_orientalis	Adebay	periphery_of_village	donkey
ELISA-252	3/9/2012	CDC light traps	Phlebotomus_orientalis	Adebay	periphery_of_village	donkey
ELISA-253	3/3/2012	CDC light traps	Phlebotomus_orientalis	Bereket	periphery_of_village	donkey
ELISA-254	3/3/2012	CDC light traps	Phlebotomus_orientalis	Bereket	periphery_of_village	donkey
ELISA-255	3/3/2012	CDC light traps	Phlebotomus_orientalis	Bereket	periphery_of_village	donkey
ELISA-256	3/3/2012	CDC light traps	Phlebotomus_orientalis	Bereket	periphery_of_village	donkey
ELISA-257	3/3/2012	CDC light traps	Phlebotomus_orientalis	Bereket	periphery_of_village	donkey
ELISA-258	4/5/2013	CDC light traps	Phlebotomus_orientalis	Bereket	periphery_of_village	donkey
ELISA-260	4/5/2013	CDC light traps	Phlebotomus_orientalis	Bereket	periphery_of_village	donkey
ELISA-261	4/5/2013	CDC light traps	Phlebotomus_orientalis	Bereket	periphery_of_village	donkey
ELISA-262	4/5/2013	CDC light traps	Phlebotomus_orientalis	Bereket	periphery_of_village	donkey
ELISA-263	4/6/2012	CDC light traps	Phlebotomus_orientalis	Bereket	periphery_of_village	donkey
ELISA-264	4/6/2012	CDC light traps	Phlebotomus_orientalis	Bereket	periphery_of_village	donkey
ELISA-265	4/6/2012	CDC light traps	Phlebotomus_orientalis	Bereket	periphery_of_village	donkey
ELISA-266	4/6/2012	CDC light traps	Phlebotomus_orientalis	Bereket	periphery_of_village	donkey
ELISA-272	3/11/2012	CDC light traps	Phlebotomus_orientalis	Mykadra	periphery_of_village	donkey
ELISA-274	3/11/2012	CDC light traps	Phlebotomus_orientalis	Mykadra	periphery_of_village	donkey
ELISA-277	3/11/2012	CDC light traps	Phlebotomus_orientalis	Mykadra	periphery_of_village	donkey
ELISA-282	4/24/2012	CDC light traps	Phlebotomus_orientalis	Mykadra	periphery_of_village	donkey
ELISA-286	4/16/2012	CDC light traps	Phlebotomus_orientalis	Rawyan	periphery_of_village	donkey
ELISA-291	4/16/2012	CDC light traps	Phlebotomus_orientalis	Rawyan	periphery_of_village	donkey
ELISA-296	4/16/2012	CDC light traps	Phlebotomus_orientalis	Rawyan	periphery_of_village	donkey
ELISA-297	4/16/2012	CDC light traps	Phlebotomus_orientalis	Rawyan	periphery_of_village	donkey
ELISA-298	2/2/2012	CDC light traps	Phlebotomus_orientalis	Adebay	in_village	donkey
ELISA-299	2/2/2012	CDC light traps	Phlebotomus_orientalis	Adebay	in_village	donkey
ELISA-300	2/2/2012	CDC light traps	Phlebotomus_orientalis	Adebay	periphery_of_village	donkey
ELISA-301	2/2/2012	CDC light traps	Phlebotomus_orientalis	Adebay	periphery_of_village	donkey
ELISA-305	4/30/2012	CDC light traps	Phlebotomus_orientalis	Mykadra	periphery_of_village	donkey
ELISA-306	4/30/2012	CDC light traps	Phlebotomus_orientalis	Mykadra	periphery_of_village	donkey
ELISA-308	1/5/2012	CDC light traps	Phlebotomus_orientalis	Adebay	periphery_of_village	donkey
ELISA-313	6/6/2013	CDC light traps	Phlebotomus_orientalis	Adebay	periphery_of_village	donkey
ELISA-314	6/6/2013	CDC light traps	Phlebotomus_orientalis	Adebay	periphery_of_village	donkey
ELISA-358	6/4/2013	CDC light traps	Phlebotomus_orientalis	Adebay	farm_fields	donkey
ELISA-363	6/4/2013	CDC light traps	Phlebotomus_orientalis	Adebay	farm_fields	donkey
ELISA-393	4/28/2013	CDC light traps	Phlebotomus_orientalis	Adebay	farm_fields	donkey
ELISA-399	4/28/2013	CDC light traps	Phlebotomus_orientalis	Adebay	periphery_of_village	donkey
ELISA-400	4/28/2013	CDC light traps	Phlebotomus_orientalis	Adebay	periphery_of_village	donkey
ELISA-454	3/7/2013	CDC light traps	Phlebotomus_orientalis	Adebay	periphery_of_village	donkey
ELISA-461	5/31/2013	CDC light traps	Phlebotomus_orientalis	Adebay	periphery_of_village	donkey
ELISA-484	5/11/2012	CDC light traps	Phlebotomus_orientalis	Adebay	farm_fields	donkey
ELISA-490	4/28/2013	CDC light traps	Phlebotomus_orientalis	Adebay	periphery_of_village	donkey
ELISA-496	5/31/2013	CDC light traps	Phlebotomus_orientalis	Adebay	periphery_of_village	donkey
ELISA-225	4/6/2012	CDC light traps	Phlebotomus_orientalis	Adebay	in_village	donkey
ELISA-142	5/10/2013	CDC light traps	Phlebotomus_orientalis	Adebay	in_village	donkey + goat/sheep
ELISA-101	5/15/2013	CDC light traps	Phlebotomus_orientalis	Adebay	periphery_of_village	donkey + goat/sheep
ELISA-112	5/14/2013	CDC light traps	Phlebotomus_orientalis	Adebay	periphery_of_village	donkey + goat/sheep
ELISA-114	5/14/2013	CDC light traps	Phlebotomus_orientalis	Adebay	periphery_of_village	donkey + goat/sheep
ELISA-124	12/9/2012	CDC light traps	Phlebotomus_orientalis	Humera_town	farm_fields	donkey + goat/sheep
ELISA-129	3/14/2013	CDC light traps	Phlebotomus_orientalis	Adebay	periphery_of_village	donkey + goat/sheep
ELISA-173	4/3/2013	CDC light traps	Phlebotomus_orientalis	Adebay	periphery_of_village	donkey + goat/sheep
ELISA-180	4/3/2013	CDC light traps	Phlebotomus_orientalis	Adebay	periphery_of_village	donkey + goat/sheep
ELISA-267	4/6/2012	CDC light traps	Phlebotomus_orientalis	Bereket	periphery_of_village	donkey + goat/sheep
ELISA-269	4/6/2012	CDC light traps	Phlebotomus_orientalis	Bereket	periphery_of_village	donkey + goat/sheep
ELISA-270	4/6/2012	CDC light traps	Phlebotomus_orientalis	Bereket	periphery_of_village	donkey + goat/sheep
ELISA-281	4/24/2012	CDC light traps	Phlebotomus_orientalis	Mykadra	in_village	donkey + goat/sheep
ELISA-283	4/24/2012	CDC light traps	Phlebotomus_orientalis	Mykadra	periphery_of_village	donkey + goat/sheep
ELISA-284	4/24/2012	CDC light traps	Phlebotomus_orientalis	Mykadra	periphery_of_village	donkey + goat/sheep
ELISA-285	4/16/2012	CDC light traps	Phlebotomus_orientalis	Rawyan	periphery_of_village	donkey + goat/sheep
ELISA-303	2/2/2012	CDC light traps	Phlebotomus_orientalis	Adebay	periphery_of_village	donkey + goat/sheep
ELISA-304	4/30/2012	CDC light traps	Phlebotomus_orientalis	Mykadra	periphery_of_village	donkey + goat/sheep
ELISA-312	6/6/2013	CDC light traps	Phlebotomus_orientalis	Adebay	periphery_of_village	donkey + goat/sheep
ELISA-497	5/31/2013	CDC light traps	Phlebotomus_orientalis	Adebay	periphery_of_village	donkey + goat/sheep
ELISA-195	3/2/2013	CDC light traps	Phlebotomus_orientalis	Adebay	periphery_of_village	donkey + goat/sheep
ELISA-154	6/8/2013	CDC light traps	Phlebotomus_orientalis	Adebay	periphery_of_village	goat/sheep
ELISA-94	6/8/2013	CDC light traps	Phlebotomus_orientalis	Adebay	periphery_of_village	goat/sheep
ELISA-103	5/14/2013	CDC light traps	Phlebotomus_orientalis	Adebay	periphery_of_village	goat/sheep
ELISA-138	5/14/2013	CDC light traps	Phlebotomus_orientalis	Adebay	periphery_of_village	goat/sheep
ELISA-140	5/14/2013	CDC light traps	Phlebotomus_orientalis	Adebay	periphery_of_village	goat/sheep
ELISA-153	6/8/2013	CDC light traps	Phlebotomus_orientalis	Adebay	periphery_of_village	goat/sheep
ELISA-161	6/8/2013	CDC light traps	Phlebotomus_orientalis	Adebay	farm_fields	goat/sheep
ELISA-166	4/3/2013	CDC light traps	Phlebotomus_orientalis	Adebay	farm_fields	goat/sheep
ELISA-167	4/3/2013	CDC light traps	Phlebotomus_orientalis	Adebay	periphery_of_village	goat/sheep
ELISA-186	4/3/2013	CDC light traps	Phlebotomus_orientalis	Adebay	periphery_of_village	goat/sheep
ELISA-188	4/3/2013	CDC light traps	Phlebotomus_orientalis	Adebay	periphery_of_village	goat/sheep
ELISA-231	4/6/2012	CDC light traps	Phlebotomus_orientalis	Adebay	farm_fields	goat/sheep
ELISA-364	6/4/2013	CDC light traps	Phlebotomus_orientalis	Adebay	farm_fields	goat/sheep
ELISA-402	4/28/2013	CDC light traps	Phlebotomus_orientalis	Adebay	farm_fields	goat/sheep
ELISA-403	4/28/2013	CDC light traps	Phlebotomus_orientalis	Adebay	farm_fields	goat/sheep
ELISA-96	4/8/2013	CDC light traps	Phlebotomus_orientalis	Adebay	periphery_of_village	goat/sheep
ELISA-111	5/14/2013	CDC light traps	Phlebotomus_orientalis	Adebay	periphery_of_village	goat/sheep
ELISA-287	4/16/2012	CDC light traps	Phlebotomus_orientalis	Rawyan	periphery_of_village	goat/sheep
ELISA-17	5/23/2012	CDC light traps	Phlebotomus_orientalis	Adebay	periphery_of_village	human
ELISA-19	5/23/2012	CDC light traps	Phlebotomus_orientalis	Adebay	periphery_of_village	human
ELISA-32	5/28/2012	CDC light traps	Phlebotomus_orientalis	Adebay	periphery_of_village	human
ELISA-39	6/6/2012	CDC light traps	Phlebotomus_orientalis	Adebay	periphery_of_village	human
ELISA-13	5/23/2012	CDC light traps	Phlebotomus_orientalis	Adebay	periphery_of_village	human + cow
ELISA-31	5/28/2012	CDC light traps	Phlebotomus_orientalis	Adebay	periphery_of_village	human + cow
ELISA-59	6/9/2012	CDC light traps	Phlebotomus_orientalis	Adebay	periphery_of_village	human + cow
ELISA-61	6/9/2012	CDC light traps	Phlebotomus_orientalis	Adebay	periphery_of_village	human + cow
ELISA-63	6/9/2012	CDC light traps	Phlebotomus_orientalis	Adebay	in_village	human + cow
ELISA-64	6/9/2012	CDC light traps	Phlebotomus_orientalis	Adebay	periphery_of_village	human + cow
ELISA-69	6/9/2012	CDC light traps	Phlebotomus_orientalis	Adebay	periphery_of_village	human + cow
ELISA-70	6/9/2012	CDC light traps	Phlebotomus_orientalis	Adebay	periphery_of_village	human + cow
ELISA-71	6/9/2012	CDC light traps	Phlebotomus_orientalis	Adebay	periphery_of_village	human + cow
ELISA-72	6/9/2012	CDC light traps	Phlebotomus_orientalis	Adebay	periphery_of_village	human + cow
ELISA-77	6/9/2012	CDC light traps	Phlebotomus_orientalis	Adebay	periphery_of_village	human + cow
ELISA-78	6/9/2012	CDC light traps	Phlebotomus_orientalis	Adebay	periphery_of_village	human + cow
ELISA-79	6/9/2012	CDC light traps	Phlebotomus_orientalis	Adebay	periphery_of_village	human + cow
ELISA-81	6/9/2012	CDC light traps	Phlebotomus_orientalis	Adebay	periphery_of_village	human + cow
ELISA-83	6/9/2012	CDC light traps	Phlebotomus_orientalis	Adebay	periphery_of_village	human + cow
ELISA-481	12/2/2012	CDC light traps	Phlebotomus_orientalis	Adebay	farm_fields	human + cow + dog
ELISA-492	3/7/2013	CDC light traps	Phlebotomus_orientalis	Adebay	periphery_of_village	human + cow + dog
ELISA-24	5/27/2012	CDC light traps	Phlebotomus_orientalis	Adebay	periphery_of_village	human + cow + dog + donkey
ELISA-483	12/2/2012	CDC light traps	Phlebotomus_orientalis	Adebay	farm_fields	human + cow + dog + donkey
ELISA-466	3/7/2013	CDC light traps	Phlebotomus_orientalis	Adebay	farm_fields	human + cow + dog + donkey
ELISA-57	6/9/2012	CDC light traps	Phlebotomus_orientalis	Adebay	periphery_of_village	human + cow + donkey
ELISA-58	6/9/2012	CDC light traps	Phlebotomus_orientalis	Adebay	periphery_of_village	human + cow + donkey
ELISA-60	6/9/2012	CDC light traps	Phlebotomus_orientalis	Adebay	periphery_of_village	human + cow + donkey
ELISA-62	6/9/2012	CDC light traps	Phlebotomus_orientalis	Adebay	periphery_of_village	human + cow + donkey
ELISA-18	5/23/2012	CDC light traps	Phlebotomus_orientalis	Adebay	periphery_of_village	human + dog
ELISA-478	1/5/2012	CDC light traps	Phlebotomus_orientalis	Adebay	periphery_of_village	human + dog + donkey
ELISA-251	3/9/2012	CDC light traps	Phlebotomus_orientalis	Adebay	periphery_of_village	human + dog + donkey
ELISA-210	1/12/2013	CDC light traps	Phlebotomus_orientalis	Adebay	periphery_of_village	human + dog + donkey
ELISA-4	5/11/2012	CDC light traps	Phlebotomus_orientalis	Adebay	periphery_of_village	human + donkey
ELISA-20	5/27/2012	CDC light traps	Phlebotomus_orientalis	Adebay	periphery_of_village	human + donkey
ELISA-21	5/27/2012	CDC light traps	Phlebotomus_orientalis	Adebay	periphery_of_village	human + donkey
ELISA-25	5/27/2012	CDC light traps	Phlebotomus_orientalis	Adebay	periphery_of_village	human + donkey
ELISA-26	5/27/2012	CDC light traps	Phlebotomus_orientalis	Adebay	periphery_of_village	human + donkey
ELISA-29	5/28/2012	CDC light traps	Phlebotomus_orientalis	Adebay	periphery_of_village	human + donkey
ELISA-30	5/28/2012	CDC light traps	Phlebotomus_orientalis	Adebay	periphery_of_village	human + donkey
ELISA-40	6/6/2012	CDC light traps	Phlebotomus_orientalis	Adebay	periphery_of_village	human + donkey
ELISA-249	3/9/2012	CDC light traps	Phlebotomus_orientalis	Adebay	periphery_of_village	human + donkey
ELISA-280	4/24/2012	CDC light traps	Phlebotomus_orientalis	Mykadra	periphery_of_village	human + donkey
ELISA-315	6/6/2013	CDC light traps	Phlebotomus_orientalis	Adebay	periphery_of_village	human + donkey
ELISA-468	3/7/2013	CDC light traps	Phlebotomus_orientalis	Adebay	farm_fields	human + donkey
ELISA-27	5/27/2012	CDC light traps	Phlebotomus_orientalis	Adebay	periphery_of_village	negative
ELISA-95	6/8/2013	CDC light traps	Phlebotomus_orientalis	Adebay	periphery_of_village	negative
ELISA-104	5/14/2013	CDC light traps	Phlebotomus_orientalis	Adebay	periphery_of_village	negative
ELISA-106	5/30/2013	CDC light traps	Phlebotomus_orientalis	Adebay	farm_fields	negative
ELISA-107	5/30/2013	CDC light traps	Phlebotomus_orientalis	Adebay	farm_fields	negative
ELISA-108	5/30/2013	CDC light traps	Phlebotomus_orientalis	Adebay	farm_fields	negative
ELISA-109	5/30/2013	CDC light traps	Phlebotomus_orientalis	Adebay	farm_fields	negative
ELISA-110	5/30/2013	CDC light traps	Phlebotomus_orientalis	Adebay	farm_fields	negative
ELISA-113	5/14/2013	CDC light traps	Phlebotomus_orientalis	Adebay	periphery_of_village	negative
ELISA-128	3/4/2013	CDC light traps	Phlebotomus_orientalis	Adebay	periphery_of_village	negative
ELISA-130	1/1/2013	CDC light traps	Phlebotomus_orientalis	Adebay	periphery_of_village	negative
ELISA-131	6/8/2013	CDC light traps	Phlebotomus_orientalis	Adebay	periphery_of_village	negative
ELISA-132	6/8/2013	CDC light traps	Phlebotomus_orientalis	Adebay	periphery_of_village	negative
ELISA-133	3/4/2013	CDC light traps	Phlebotomus_orientalis	Adebay	periphery_of_village	negative
ELISA-134	3/4/2013	CDC light traps	Phlebotomus_orientalis	Adebay	farm_fields	negative
ELISA-135	3/4/2013	CDC light traps	Phlebotomus_orientalis	Adebay	farm_fields	negative
ELISA-136	3/4/2013	CDC light traps	Phlebotomus_orientalis	Adebay	farm_fields	negative
ELISA-147	3/4/2013	CDC light traps	Phlebotomus_orientalis	Adebay	periphery_of_village	negative
ELISA-148	3/4/2013	CDC light traps	Phlebotomus_orientalis	Adebay	farm_fields	negative
ELISA-155	6/8/2013	CDC light traps	Phlebotomus_orientalis	Adebay	farm_fields	negative
ELISA-156	6/8/2013	CDC light traps	Phlebotomus_orientalis	Adebay	farm_fields	negative
ELISA-157	6/8/2013	CDC light traps	Phlebotomus_orientalis	Adebay	farm_fields	negative
ELISA-158	6/8/2013	CDC light traps	Phlebotomus_orientalis	Adebay	farm_fields	negative
ELISA-159	6/8/2013	CDC light traps	Phlebotomus_orientalis	Adebay	farm_fields	negative
ELISA-160	6/8/2013	CDC light traps	Phlebotomus_orientalis	Adebay	farm_fields	negative
ELISA-163	4/3/2013	CDC light traps	Phlebotomus_orientalis	Adebay	farm_fields	negative
ELISA-168	4/3/2013	CDC light traps	Phlebotomus_orientalis	Adebay	periphery_of_village	negative
ELISA-169	4/3/2013	CDC light traps	Phlebotomus_orientalis	Adebay	farm_fields	negative
ELISA-171	4/3/2013	CDC light traps	Phlebotomus_orientalis	Adebay	periphery_of_village	negative
ELISA-174	4/3/2013	CDC light traps	Phlebotomus_orientalis	Adebay	periphery_of_village	negative
ELISA-176	4/3/2013	CDC light traps	Phlebotomus_orientalis	Adebay	periphery_of_village	negative
ELISA-177	4/3/2013	CDC light traps	Phlebotomus_orientalis	Adebay	farm_fields	negative
ELISA-181	4/3/2013	CDC light traps	Phlebotomus_orientalis	Adebay	periphery_of_village	negative
ELISA-182	4/3/2013	CDC light traps	Phlebotomus_orientalis	Adebay	farm_fields	negative
ELISA-184	4/3/2013	CDC light traps	Phlebotomus_orientalis	Adebay	periphery_of_village	negative
ELISA-187	4/3/2013	CDC light traps	Phlebotomus_orientalis	Adebay	periphery_of_village	negative
ELISA-189	3/2/2013	CDC light traps	Phlebotomus_orientalis	Adebay	periphery_of_village	negative
ELISA-190	3/2/2013	CDC light traps	Phlebotomus_orientalis	Adebay	periphery_of_village	negative
ELISA-192	3/2/2013	CDC light traps	Phlebotomus_orientalis	Adebay	periphery_of_village	negative
ELISA-193	3/2/2013	CDC light traps	Phlebotomus_orientalis	Adebay	periphery_of_village	negative
ELISA-198	3/2/2013	CDC light traps	Phlebotomus_orientalis	Adebay	periphery_of_village	negative
ELISA-199	3/2/2013	CDC light traps	Phlebotomus_orientalis	Adebay	periphery_of_village	negative
ELISA-201	3/2/2013	CDC light traps	Phlebotomus_orientalis	Adebay	farm_fields	negative
ELISA-202	3/2/2013	CDC light traps	Phlebotomus_orientalis	Adebay	farm_fields	negative
ELISA-203	3/2/2013	CDC light traps	Phlebotomus_orientalis	Adebay	farm_fields	negative
ELISA-204	3/2/2013	CDC light traps	Phlebotomus_orientalis	Adebay	farm_fields	negative
ELISA-205	1/12/2013	CDC light traps	Phlebotomus_orientalis	Adebay	farm_fields	negative
ELISA-208	1/12/2013	CDC light traps	Phlebotomus_orientalis	Adebay	periphery_of_village	negative
ELISA-213	1/12/2013	CDC light traps	Phlebotomus_orientalis	Adebay	periphery_of_village	negative
ELISA-215	1/12/2013	CDC light traps	Phlebotomus_orientalis	Adebay	periphery_of_village	negative
ELISA-221	4/6/2012	CDC light traps	Phlebotomus_orientalis	Adebay	periphery_of_village	negative
ELISA-230	4/6/2012	CDC light traps	Phlebotomus_orientalis	Adebay	periphery_of_village	negative
ELISA-232	3/9/2012	CDC light traps	Phlebotomus_orientalis	Adebay	periphery_of_village	negative
ELISA-236	3/9/2012	CDC light traps	Phlebotomus_orientalis	Adebay	periphery_of_village	negative
ELISA-242	3/9/2012	CDC light traps	Phlebotomus_orientalis	Adebay	periphery_of_village	negative
ELISA-246	3/9/2012	CDC light traps	Phlebotomus_orientalis	Adebay	periphery_of_village	negative
ELISA-273	3/11/2012	CDC light traps	Phlebotomus_orientalis	Mykadra	periphery_of_village	negative
ELISA-276	3/11/2012	CDC light traps	Phlebotomus_orientalis	Mykadra	periphery_of_village	negative
ELISA-279	4/24/2012	CDC light traps	Phlebotomus_orientalis	Mykadra	periphery_of_village	negative
ELISA-288	4/16/2012	CDC light traps	Phlebotomus_orientalis	Rawyan	periphery_of_village	negative
ELISA-289	4/16/2012	CDC light traps	Phlebotomus_orientalis	Rawyan	periphery_of_village	negative
ELISA-292	4/16/2012	CDC light traps	Phlebotomus_orientalis	Rawyan	periphery_of_village	negative
ELISA-294	4/16/2012	CDC light traps	Phlebotomus_orientalis	Rawyan	periphery_of_village	negative
ELISA-307	4/30/2012	CDC light traps	Phlebotomus_orientalis	Mykadra	farm_fields	negative
ELISA-310	1/5/2012	CDC light traps	Phlebotomus_orientalis	Adebay	farm_fields	negative
ELISA-311	1/5/2012	CDC light traps	Phlebotomus_orientalis	Adebay	farm_fields	negative
ELISA-356	6/4/2013	CDC light traps	Phlebotomus_orientalis	Adebay	periphery_of_village	negative
ELISA-359	6/4/2013	CDC light traps	Phlebotomus_orientalis	Adebay	farm_fields	negative
ELISA-361	6/4/2013	CDC light traps	Phlebotomus_orientalis	Adebay	farm_fields	negative
ELISA-362	6/4/2013	CDC light traps	Phlebotomus_orientalis	Adebay	farm_fields	negative
ELISA-366	5/10/2013	CDC light traps	Phlebotomus_orientalis	Adebay	farm_fields	negative
ELISA-367	3/14/2012	CDC light traps	Phlebotomus_orientalis	Bereket	periphery_of_village	negative
ELISA-370	5/30/2013	CDC light traps	Phlebotomus_orientalis	Adebay	farm_fields	negative
ELISA-371	5/30/2013	CDC light traps	Phlebotomus_orientalis	Adebay	farm_fields	negative
ELISA-373	5/30/2013	CDC light traps	Phlebotomus_orientalis	Adebay	in_village	negative
ELISA-375	3/7/2013	CDC light traps	Phlebotomus_orientalis	Adebay	farm_fields	negative
ELISA-377	3/7/2013	CDC light traps	Phlebotomus_orientalis	Adebay	periphery_of_village	negative
ELISA-378	3/7/2013	CDC light traps	Phlebotomus_orientalis	Adebay	periphery_of_village	negative
ELISA-380	3/7/2013	CDC light traps	Phlebotomus_orientalis	Adebay	periphery_of_village	negative
ELISA-381	3/7/2013	CDC light traps	Phlebotomus_orientalis	Adebay	periphery_of_village	negative
ELISA-382	3/7/2013	CDC light traps	Phlebotomus_orientalis	Adebay	periphery_of_village	negative
ELISA-383	3/7/2013	CDC light traps	Phlebotomus_orientalis	Adebay	farm_fields	negative
ELISA-384	3/7/2013	CDC light traps	Phlebotomus_orientalis	Adebay	farm_fields	negative
ELISA-385	3/7/2013	CDC light traps	Phlebotomus_orientalis	Adebay	farm_fields	negative
ELISA-386	3/7/2013	CDC light traps	Phlebotomus_orientalis	Adebay	periphery_of_village	negative
ELISA-390	3/7/2013	CDC light traps	Phlebotomus_orientalis	Adebay	periphery_of_village	negative
ELISA-391	3/7/2013	CDC light traps	Phlebotomus_orientalis	Adebay	farm_fields	negative
ELISA-392	3/7/2013	CDC light traps	Phlebotomus_orientalis	Adebay	farm_fields	negative
ELISA-394	4/28/2013	CDC light traps	Phlebotomus_orientalis	Adebay	periphery_of_village	negative
ELISA-395	4/28/2013	CDC light traps	Phlebotomus_orientalis	Adebay	periphery_of_village	negative
ELISA-397	4/28/2013	CDC light traps	Phlebotomus_orientalis	Adebay	periphery_of_village	negative
ELISA-398	4/28/2013	CDC light traps	Phlebotomus_orientalis	Adebay	periphery_of_village	negative
ELISA-404	4/28/2013	CDC light traps	Phlebotomus_orientalis	Adebay	farm_fields	negative
ELISA-409	4/28/2013	CDC light traps	Phlebotomus_orientalis	Adebay	farm_fields	negative
ELISA-413	4/28/2013	CDC light traps	Phlebotomus_orientalis	Adebay	farm_fields	negative
ELISA-416	2/6/2012	CDC light traps	Phlebotomus_orientalis	Rawyan	periphery_of_village	negative
ELISA-417	2/6/2012	CDC light traps	Phlebotomus_orientalis	Rawyan	periphery_of_village	negative
ELISA-418	2/6/2012	CDC light traps	Phlebotomus_orientalis	Rawyan	periphery_of_village	negative
ELISA-420	2/6/2012	CDC light traps	Phlebotomus_orientalis	Rawyan	periphery_of_village	negative
ELISA-423	6/6/2013	CDC light traps	Phlebotomus_orientalis	Adebay	farm_fields	negative
ELISA-424	6/6/2013	CDC light traps	Phlebotomus_orientalis	Adebay	periphery_of_village	negative
ELISA-425	6/6/2013	CDC light traps	Phlebotomus_orientalis	Adebay	periphery_of_village	negative
ELISA-426	6/6/2013	CDC light traps	Phlebotomus_orientalis	Adebay	periphery_of_village	negative
ELISA-429	4/28/2013	CDC light traps	Phlebotomus_orientalis	Adebay	periphery_of_village	negative
ELISA-430	4/28/2013	CDC light traps	Phlebotomus_orientalis	Adebay	periphery_of_village	negative
ELISA-431	4/28/2013	CDC light traps	Phlebotomus_orientalis	Adebay	farm_fields	negative
ELISA-434	1/5/2012	CDC light traps	Phlebotomus_orientalis	Adebay	farm_fields	negative
ELISA-436	1/5/2012	CDC light traps	Phlebotomus_orientalis	Adebay	farm_fields	negative
ELISA-438	1/5/2012	CDC light traps	Phlebotomus_orientalis	Adebay	periphery_of_village	negative
ELISA-441	5/31/2013	CDC light traps	Phlebotomus_orientalis	Adebay	periphery_of_village	negative
ELISA-444	1/14/2013	CDC light traps	Phlebotomus_orientalis	Adebay	farm_fields	negative
ELISA-450	4/28/2013	CDC light traps	Phlebotomus_orientalis	Adebay	periphery_of_village	negative
ELISA-451	4/28/2013	CDC light traps	Phlebotomus_orientalis	Adebay	periphery_of_village	negative
ELISA-455	3/7/2013	CDC light traps	Phlebotomus_orientalis	Adebay	periphery_of_village	negative
ELISA-456	3/7/2013	CDC light traps	Phlebotomus_orientalis	Adebay	in_village	negative
ELISA-458	5/31/2013	CDC light traps	Phlebotomus_orientalis	Adebay	periphery_of_village	negative
ELISA-460	5/31/2013	CDC light traps	Phlebotomus_orientalis	Adebay	periphery_of_village	negative
ELISA-463	5/31/2013	CDC light traps	Phlebotomus_orientalis	Adebay	periphery_of_village	negative
ELISA-467	3/7/2013	CDC light traps	Phlebotomus_orientalis	Adebay	farm_fields	negative
ELISA-472	6/4/2013	CDC light traps	Phlebotomus_orientalis	Adebay	periphery_of_village	negative
ELISA-474	6/4/2013	CDC light traps	Phlebotomus_orientalis	Adebay	periphery_of_village	negative
ELISA-485	6/4/2013	CDC light traps	Phlebotomus_orientalis	Adebay	farm_fields	negative
ELISA-489	4/28/2013	CDC light traps	Phlebotomus_orientalis	Adebay	farm_fields	negative
ELISA-494	4/28/2013	CDC light traps	Phlebotomus_orientalis	Adebay	periphery_of_village	negative
ELISA-498	5/31/2013	CDC light traps	Phlebotomus_orientalis	Adebay	periphery_of_village	negative
ELISA-5	3/7/2013	CDC light traps	Phlebotomus_orientalis	Adebay	periphery_of_village	cow
ELISA-152	5/9/2013	CDC light traps	Phlebotomus_orientalis	Adebay	periphery_of_village	cow
ELISA-9	6/8/2013	CDC light traps	Phlebotomus_orientalis	Adebay	periphery_of_village	cow
ELISA-132	5/9/2013	CDC light traps	Phlebotomus_orientalis	Adebay	periphery_of_village	cow + dog + donkey
ELISA-2	5/30/2013	CDC light traps	Phlebotomus_orientalis	Adebay	farm_fields	cow + donkey
ELISA-104	5/30/2013	CDC light traps	Phlebotomus_orientalis	Adebay	farm_fields	cow + donkey
ELISA-146	5/9/2013	CDC light traps	Phlebotomus_orientalis	Adebay	periphery_of_village	cow + donkey
ELISA-129	5/9/2013	CDC light traps	Phlebotomus_orientalis	Adebay	periphery_of_village	cow + donkey
ELISA-150	5/9/2013	CDC light traps	Phlebotomus_orientalis	Adebay	farm_fields	cow + donkey
ELISA-11	6/8/2013	CDC light traps	Phlebotomus_orientalis	Adebay	periphery_of_village	cow + donkey
ELISA-12	6/4/2013	CDC light traps	Phlebotomus_orientalis	Adebay	farm_fields	cow + donkey
ELISA-26	6/8/2013	CDC light traps	Phlebotomus_orientalis	Adebay	periphery_of_village	cow + donkey
ELISA-134	5/9/2013	CDC light traps	Phlebotomus_orientalis	Adebay	periphery_of_village	dog + donkey
ELISA-13	5/15/2013	CDC light traps	Phlebotomus_orientalis	Adebay	farm_fields	donkey
ELISA-14	5/15/2013	CDC light traps	Phlebotomus_orientalis	Adebay	farm_fields	donkey
ELISA-15	5/15/2013	CDC light traps	Phlebotomus_orientalis	Adebay	farm_fields	donkey
ELISA-17	5/15/2013	CDC light traps	Phlebotomus_orientalis	Adebay	farm_fields	donkey
ELISA-19	3/7/2013	CDC light traps	Phlebotomus_orientalis	Adebay	periphery_of_village	donkey
ELISA-21	3/7/2013	CDC light traps	Phlebotomus_orientalis	Adebay	periphery_of_village	donkey
ELISA-27	6/8/2013	CDC light traps	Phlebotomus_orientalis	Adebay	periphery_of_village	donkey
ELISA-34	3/7/2013	CDC light traps	Phlebotomus_orientalis	Adebay	periphery_of_village	donkey
ELISA-42	5/15/2013	CDC light traps	Phlebotomus_orientalis	Adebay	farm_fields	donkey
ELISA-47	4/6/2013	CDC light traps	Phlebotomus_orientalis	Adebay	farm_fields	donkey
ELISA-51	3/4/2013	CDC light traps	Phlebotomus_orientalis	Adebay	domestic_habitat	donkey
ELISA-52	5/10/2013	CDC light traps	Phlebotomus_orientalis	Adebay	periphery_of_village	donkey
ELISA-53	4/5/2013	CDC light traps	Phlebotomus_orientalis	Adebay	peridomestic	donkey
ELISA-54	5/15/2013	CDC light traps	Phlebotomus_orientalis	Adebay	peridomestic	donkey
ELISA-55	5/10/2013	CDC light traps	Phlebotomus_orientalis	Adebay	peridomestic	donkey
ELISA-67	5/4/2013	CDC light traps	Phlebotomus_orientalis	Adebay	farm_fields	donkey
ELISA-95	5/30/2013	CDC light traps	Phlebotomus_orientalis	Adebay	farm_fields	donkey
ELISA-101	3/4/2013	CDC light traps	Phlebotomus_orientalis	Adebay	peridomestic	donkey
ELISA-126	5/30/2013	CDC light traps	Phlebotomus_orientalis	Adebay	farm_fields	donkey
ELISA-139	5/9/2013	CDC light traps	Phlebotomus_orientalis	Adebay	periphery_of_village	donkey
ELISA-29	6/8/2013	CDC light traps	Phlebotomus_orientalis	Adebay	periphery_of_village	donkey + goat/sheep
ELISA-63	5/10/2013	CDC light traps	Phlebotomus_orientalis	Adebay	farm_fields	donkey + goat/sheep
ELISA-16	3/7/2013	CDC light traps	Phlebotomus_orientalis	Adebay	periphery_of_village	donkey + goat/sheep
ELISA-61	5/10/2013	CDC light traps	Phlebotomus_orientalis	Adebay	farm_fields	donkey + goat/sheep
ELISA-130	5/9/2013	CDC light traps	Phlebotomus_orientalis	Adebay	periphery_of_village	donkey + goat/sheep
ELISA-33	6/8/2013	CDC light traps	Phlebotomus_orientalis	Adebay	periphery_of_village	donkey + goat/sheep
ELISA-31	6/8/2013	CDC light traps	Phlebotomus_orientalis	Adebay	periphery_of_village	goat/sheep
ELISA-49	3/4/2013	CDC light traps	Phlebotomus_orientalis	Adebay	farm_fields	goat/sheep
ELISA-7	3/7/2013	CDC light traps	Phlebotomus_orientalis	Adebay	periphery_of_village	goat/sheep
ELISA-23	3/7/2013	CDC light traps	Phlebotomus_orientalis	Adebay	periphery_of_village	goat/sheep
ELISA-86	4/28/2013	CDC light traps	Phlebotomus_orientalis	Adebay	domestic_habitat	goat/sheep
ELISA-133	5/9/2013	CDC light traps	Phlebotomus_orientalis	Adebay	periphery_of_village	goat/sheep
ELISA-136	5/9/2013	CDC light traps	Phlebotomus_orientalis	Adebay	periphery_of_village	goat/sheep
ELISA-144	5/9/2013	CDC light traps	Phlebotomus_orientalis	Adebay	periphery_of_village	goat/sheep
ELISA-151	5/9/2013	CDC light traps	Phlebotomus_orientalis	Adebay	farm_fields	goat/sheep
ELISA-154	1/14/2013	CDC light traps	Phlebotomus_orientalis	Adebay	periphery_of_village	goat/sheep
ELISA-62	5/10/2013	CDC light traps	Phlebotomus_orientalis	Adebay	farm_fields	human
ELISA-28	6/8/2013	CDC light traps	Phlebotomus_orientalis	Adebay	periphery_of_village	human
ELISA-30	6/8/2013	CDC light traps	Phlebotomus_orientalis	Adebay	periphery_of_village	human
ELISA-38	3/7/2013	CDC light traps	Phlebotomus_orientalis	Adebay	periphery_of_village	human
ELISA-40	5/15/2013	CDC light traps	Phlebotomus_orientalis	Adebay	periphery_of_village	human
ELISA-71	5/10/2013	CDC light traps	Phlebotomus_orientalis	Adebay	farm_fields	human
ELISA-72	5/10/2013	CDC light traps	Phlebotomus_orientalis	Adebay	farm_fields	human
ELISA-74	5/10/2013	CDC light traps	Phlebotomus_orientalis	Adebay	farm_fields	human
ELISA-80	5/10/2013	CDC light traps	Phlebotomus_orientalis	Adebay	farm_fields	human
ELISA-93	5/10/2013	CDC light traps	Phlebotomus_orientalis	Adebay	farm_fields	human
ELISA-122	5/30/2013	CDC light traps	Phlebotomus_orientalis	Adebay	domestic_habitat	human
ELISA-123	4/5/2013	CDC light traps	Phlebotomus_orientalis	Adebay	periphery_of_village	human
ELISA-127	3/4/2013	CDC light traps	Phlebotomus_orientalis	Adebay	farm_fields	human
ELISA-135	5/9/2013	CDC light traps	Phlebotomus_orientalis	Adebay	periphery_of_village	human
ELISA-138	5/9/2013	CDC light traps	Phlebotomus_orientalis	Adebay	periphery_of_village	human
ELISA-148	5/9/2013	CDC light traps	Phlebotomus_orientalis	Adebay	periphery_of_village	human
ELISA-66	5/30/2013	CDC light traps	Phlebotomus_orientalis	Adebay	peridomestic	human
ELISA-58	5/10/2013	CDC light traps	Phlebotomus_orientalis	Adebay	peridomestic	human + cow
ELISA-92	5/30/2013	CDC light traps	Phlebotomus_orientalis	Adebay	farm_fields	human + cow
ELISA-10	5/15/2013	CDC light traps	Phlebotomus_orientalis	Adebay	periphery_of_village	human + cow + dog + donkey
ELISA-45	5/15/2013	CDC light traps	Phlebotomus_orientalis	Adebay	periphery_of_village	human + cow + dog + donkey
ELISA-6	3/7/2013	CDC light traps	Phlebotomus_orientalis	Adebay	periphery_of_village	human + cow + donkey
ELISA-59	5/10/2013	CDC light traps	Phlebotomus_orientalis	Adebay	peridomestic	human + cow + donkey
ELISA-8	3/7/2013	CDC light traps	Phlebotomus_orientalis	Adebay	periphery_of_village	human + donkey
ELISA-25	5/15/2013	CDC light traps	Phlebotomus_orientalis	Adebay	periphery_of_village	human + donkey
ELISA-35	5/15/2013	CDC light traps	Phlebotomus_orientalis	Adebay	farm_fields	human + donkey
ELISA-37	6/8/2013	CDC light traps	Phlebotomus_orientalis	Adebay	periphery_of_village	human + donkey
ELISA-44	6/8/2013	CDC light traps	Phlebotomus_orientalis	Adebay	farm_fields	human + donkey
ELISA-50	3/4/2013	CDC light traps	Phlebotomus_orientalis	Adebay	domestic_habitat	human + donkey
ELISA-56	5/10/2013	CDC light traps	Phlebotomus_orientalis	Adebay	peridomestic	human + donkey
ELISA-57	5/10/2013	CDC light traps	Phlebotomus_orientalis	Adebay	peridomestic	human + donkey
ELISA-60	5/10/2013	CDC light traps	Phlebotomus_orientalis	Adebay	farm_fields	human + donkey
ELISA-68	4/5/2013	CDC light traps	Phlebotomus_orientalis	Adebay	peridomestic	human + donkey
ELISA-73	5/15/2013	CDC light traps	Phlebotomus_orientalis	Adebay	farm_fields	human + donkey
ELISA-75	5/10/2013	CDC light traps	Phlebotomus_orientalis	Adebay	farm_fields	human + donkey
ELISA-77	5/10/2013	CDC light traps	Phlebotomus_orientalis	Adebay	farm_fields	human + donkey
ELISA-3	5/30/2013	CDC light traps	Phlebotomus_orientalis	Adebay	farm_fields	human + donkey
ELISA-76	5/10/2013	CDC light traps	Phlebotomus_orientalis	Adebay	farm_fields	human + donkey
ELISA-78	5/15/2013	CDC light traps	Phlebotomus_orientalis	Adebay	farm_fields	human + donkey
ELISA-140	5/9/2013	CDC light traps	Phlebotomus_orientalis	Adebay	farm_fields	human + donkey
ELISA-142	5/9/2013	CDC light traps	Phlebotomus_orientalis	Adebay	periphery_of_village	human + donkey
ELISA-143	5/9/2013	CDC light traps	Phlebotomus_orientalis	Adebay	periphery_of_village	human + donkey
ELISA-153	1/14/2013	CDC light traps	Phlebotomus_orientalis	Adebay	periphery_of_village	human + donkey
ELISA-18	6/4/2013	CDC light traps	Phlebotomus_orientalis	Adebay	farm_fields	human + donkey
ELISA-39	6/8/2013	CDC light traps	Phlebotomus_orientalis	Adebay	periphery_of_village	human + donkey
ELISA-4	3/7/2013	CDC light traps	Phlebotomus_orientalis	Adebay	periphery_of_village	negative
ELISA-20	3/7/2013	CDC light traps	Phlebotomus_orientalis	Adebay	periphery_of_village	negative
ELISA-22	3/7/2013	CDC light traps	Phlebotomus_orientalis	Adebay	periphery_of_village	negative
ELISA-24	3/7/2013	CDC light traps	Phlebotomus_orientalis	Adebay	periphery_of_village	negative
ELISA-32	6/8/2013	CDC light traps	Phlebotomus_orientalis	Adebay	periphery_of_village	negative
ELISA-36	4/6/2013	CDC light traps	Phlebotomus_orientalis	Adebay	farm_fields	negative
ELISA-41	3/5/2013	CDC light traps	Phlebotomus_orientalis	Adebay	periphery_of_village	negative
ELISA-43	5/9/2013	CDC light traps	Phlebotomus_orientalis	Adebay	farm_fields	negative
ELISA-46	3/7/2013	CDC light traps	Phlebotomus_orientalis	Adebay	periphery_of_village	negative
ELISA-64	3/4/2013	CDC light traps	Phlebotomus_orientalis	Adebay	peridomestic	negative
ELISA-70	5/10/2013	CDC light traps	Phlebotomus_orientalis	Adebay	farm_fields	negative
ELISA-79	5/10/2013	CDC light traps	Phlebotomus_orientalis	Adebay	farm_fields	negative
ELISA-89	4/5/2013	CDC light traps	Phlebotomus_orientalis	Adebay	peridomestic	negative
ELISA-94	4/5/2013	CDC light traps	Phlebotomus_orientalis	Adebay	farm_fields	negative
ELISA-96	6/2/2013	CDC light traps	Phlebotomus_orientalis	Rawyan	periphery_of_village	negative
ELISA-98	5/30/2013	CDC light traps	Phlebotomus_orientalis	Adebay	farm_fields	negative
ELISA-99	3/4/2013	CDC light traps	Phlebotomus_orientalis	Adebay	farm_fields	negative
ELISA-100	3/4/2013	CDC light traps	Phlebotomus_orientalis	Adebay	farm_fields	negative
ELISA-106	3/4/2013	CDC light traps	Phlebotomus_orientalis	Adebay	peridomestic	negative
ELISA-110	4/5/2013	CDC light traps	Phlebotomus_orientalis	Adebay	periphery_of_village	negative
ELISA-118	4/5/2013	CDC light traps	Phlebotomus_orientalis	Adebay	periphery_of_village	negative
ELISA-119	4/28/2013	CDC light traps	Phlebotomus_orientalis	Adebay	farm_fields	negative
ELISA-120	5/30/2013	CDC light traps	Phlebotomus_orientalis	Adebay	farm_fields	negative
ELISA-131	5/9/2013	CDC light traps	Phlebotomus_orientalis	Adebay	periphery_of_village	negative
ELISA-137	5/9/2013	CDC light traps	Phlebotomus_orientalis	Adebay	periphery_of_village	negative
ELISA-141	5/9/2013	CDC light traps	Phlebotomus_orientalis	Adebay	periphery_of_village	negative
ELISA-145	5/9/2013	CDC light traps	Phlebotomus_orientalis	Adebay	periphery_of_village	negative
ELISA-147	5/9/2013	CDC light traps	Phlebotomus_orientalis	Adebay	periphery_of_village	negative
ELISA-149	5/9/2013	CDC light traps	Phlebotomus_orientalis	Adebay	periphery_of_village	negative
ELISA-12	5/23/2012	CDC light traps	Phlebotomus_alexandri	Adebay	periphery_of_village	cow
ELISA-23	5/27/2012	CDC light traps	Phlebotomus_alexandri	Adebay	periphery_of_village	human + donkey
ELISA-278	3/11/2012	CDC light traps	Phlebotomus_bergeroti	Mykadra	periphery_of_village	negative
ELISA-295	4/16/2012	CDC light traps	Phlebotomus_bergeroti	Rawyan	periphery_of_village	negative
ELISA-415	2/2/2013	CDC light traps	Phlebotomus_bergeroti	Adebay	periphery_of_village	negative
ELISA-427	4/28/2013	CDC light traps	Phlebotomus_bergeroti	Adebay	periphery_of_village	negative
ELISA-480	1/5/2012	CDC light traps	Sergentomyia_africana	Adebay	farm_fields	donkey
ELISA-445	1/14/2013	CDC light traps	Sergentomyia_africana	Adebay	farm_fields	negative
ELISA-119	3/4/2013	CDC light traps	Sergentomyia_africana	Adebay	periphery_of_village	negative
ELISA-120	3/4/2013	CDC light traps	Sergentomyia_africana	Adebay	periphery_of_village	negative
ELISA-113	4/5/2013	CDC light traps	Sergentomyia_africana	Adebay	periphery_of_village	negative
ELISA-98	5/31/2013	CDC light traps	Sergentomyia_bedfordi	Mykadra	in_village	cow
ELISA-368	5/30/2013	CDC light traps	Sergentomyia_bedfordi	Adebay	farm_fields	negative
ELISA-124	5/30/2013	CDC light traps	Sergentomyia_bedfordi	Adebay	farm_fields	negative
ELISA-50	6/6/2012	CDC light traps	Sergentomyia_clydei	Adebay	farm_fields	cow
ELISA-51	6/6/2012	CDC light traps	Sergentomyia_clydei	Adebay	farm_fields	cow
ELISA-68	6/9/2012	CDC light traps	Sergentomyia_clydei	Adebay	in_village	cow
ELISA-76	6/9/2012	CDC light traps	Sergentomyia_clydei	Adebay	in_village	cow
ELISA-229	4/6/2012	CDC light traps	Sergentomyia_clydei	Adebay	periphery_of_village	cow
ELISA-103	5/30/2013	CDC light traps	Sergentomyia_clydei	Adebay	farm_fields	cow
ELISA-53	6/6/2012	CDC light traps	Sergentomyia_clydei	Adebay	farm_fields	cow + dog
ELISA-54	6/6/2012	CDC light traps	Sergentomyia_clydei	Adebay	farm_fields	cow + dog
ELISA-41	6/6/2012	CDC light traps	Sergentomyia_clydei	Adebay	periphery_of_village	cow + donkey
ELISA-15	5/23/2012	CDC light traps	Sergentomyia_clydei	Adebay	periphery_of_village	human + cow + dog + donkey
ELISA-34	5/28/2012	CDC light traps	Sergentomyia_clydei	Adebay	periphery_of_village	dog
ELISA-146	5/30/2013	CDC light traps	Sergentomyia_clydei	Adebay	periphery_of_village	dog
ELISA-33	5/28/2012	CDC light traps	Sergentomyia_clydei	Adebay	periphery_of_village	dog + donkey
ELISA-45	6/6/2012	CDC light traps	Sergentomyia_clydei	Adebay	periphery_of_village	donkey
ELISA-75	6/9/2012	CDC light traps	Sergentomyia_clydei	Adebay	in_village	donkey
ELISA-112	5/30/2013	CDC light traps	Sergentomyia_clydei	Adebay	farm_fields	human
ELISA-73	6/9/2012	CDC light traps	Sergentomyia_clydei	Adebay	in_village	human + cow
ELISA-43	6/6/2012	CDC light traps	Sergentomyia_clydei	Adebay	periphery_of_village	human + cow
ELISA-46	6/6/2012	CDC light traps	Sergentomyia_clydei	Adebay	periphery_of_village	human + cow
ELISA-47	6/6/2012	CDC light traps	Sergentomyia_clydei	Adebay	periphery_of_village	human + cow
ELISA-48	6/6/2012	CDC light traps	Sergentomyia_clydei	Adebay	periphery_of_village	human + cow
ELISA-44	6/6/2012	CDC light traps	Sergentomyia_clydei	Adebay	periphery_of_village	human + cow + dog
ELISA-443	1/14/2013	CDC light traps	Sergentomyia_clydei	Adebay	farm_fields	goat/sheep
ELISA-435	1/5/2012	CDC light traps	Sergentomyia_clydei	Adebay	farm_fields	negative
ELISA-42	6/6/2012	CDC light traps	Sergentomyia_clydei	Adebay	farm_fields	negative
ELISA-414	2/2/2013	CDC light traps	Sergentomyia_clydei	Adebay	farm_fields	negative
ELISA-421	4/5/2013	CDC light traps	Sergentomyia_clydei	Adebay	farm_fields	negative
ELISA-401	4/28/2013	CDC light traps	Sergentomyia_clydei	Adebay	farm_fields	negative
ELISA-405	4/28/2013	CDC light traps	Sergentomyia_clydei	Adebay	farm_fields	negative
ELISA-433	4/28/2013	CDC light traps	Sergentomyia_clydei	Adebay	farm_fields	negative
ELISA-369	5/30/2013	CDC light traps	Sergentomyia_clydei	Adebay	farm_fields	negative
ELISA-372	5/30/2013	CDC light traps	Sergentomyia_clydei	Adebay	farm_fields	negative
ELISA-374	5/30/2013	CDC light traps	Sergentomyia_clydei	Adebay	farm_fields	negative
ELISA-465	5/31/2013	CDC light traps	Sergentomyia_clydei	Adebay	farm_fields	negative
ELISA-422	6/6/2013	CDC light traps	Sergentomyia_clydei	Adebay	farm_fields	negative
ELISA-150	5/31/2013	CDC light traps	Sergentomyia_clydei	Mykadra	in_village	negative
ELISA-365	5/31/2013	CDC light traps	Sergentomyia_clydei	Mykadra	in_village	negative
ELISA-428	4/28/2013	CDC light traps	Sergentomyia_clydei	Adebay	periphery_of_village	negative
ELISA-102	5/30/2013	CDC light traps	Sergentomyia_clydei	Adebay	periphery_of_village	negative
ELISA-102	5/14/2013	CDC light traps	Sergentomyia_clydei	Adebay	peridomestic	negative
ELISA-90	5/30/2013	CDC light traps	Sergentomyia_clydei	Adebay	farm_fields	negative
ELISA-105	5/30/2013	CDC light traps	Sergentomyia_clydei	Adebay	in_village	negative
ELISA-107	5/30/2013	CDC light traps	Sergentomyia_clydei	Adebay	in_village	negative
ELISA-111	5/30/2013	CDC light traps	Sergentomyia_clydei	Adebay	farm_fields	negative
ELISA-84	5/31/2013	CDC light traps	Sergentomyia_clydei	Mykadra	in_village	negative
ELISA-88	5/31/2013	CDC light traps	Sergentomyia_clydei	Mykadra	in_village	negative
ELISA-49	6/6/2012	CDC light traps	Sergentomyia_schwetzi	Adebay	farm_fields	cow
ELISA-3	5/11/2012	CDC light traps	Sergentomyia_schwetzi	Adebay	periphery_of_village	cow
ELISA-99	3/4/2013	CDC light traps	Sergentomyia_schwetzi	Adebay	periphery_of_village	cow
ELISA-81	5/14/2013	CDC light traps	Sergentomyia_schwetzi	Adebay	farm_fields	cow
ELISA-410	4/28/2013	CDC light traps	Sergentomyia_schwetzi	Adebay	in_village	dog
ELISA-65	5/3/2013	CDC light traps	Sergentomyia_schwetzi	Mykadra	in_village	human + donkey
ELISA-125	5/30/2013	CDC light traps	Sergentomyia_schwetzi	Adebay	farm_fields	human
ELISA-55	6/6/2012	CDC light traps	Sergentomyia_schwetzi	Adebay	periphery_of_village	human + cow
ELISA-82	6/9/2012	CDC light traps	Sergentomyia_schwetzi	Adebay	periphery_of_village	human + cow
ELISA-115	5/30/2013	CDC light traps	Sergentomyia_schwetzi	Adebay	farm_fields	human
ELISA-469	3/7/2013	CDC light traps	Sergentomyia_schwetzi	Adebay	farm_fields	negative
ELISA-432	4/28/2013	CDC light traps	Sergentomyia_schwetzi	Adebay	farm_fields	negative
ELISA-118	3/4/2013	CDC light traps	Sergentomyia_schwetzi	Adebay	in_village	negative
ELISA-116	5/14/2013	CDC light traps	Sergentomyia_schwetzi	Adebay	in_village	negative
ELISA-115	5/31/2013	CDC light traps	Sergentomyia_schwetzi	Mykadra	in_village	negative
ELISA-117	5/31/2013	CDC light traps	Sergentomyia_schwetzi	Mykadra	in_village	negative
ELISA-271	3/11/2012	CDC light traps	Sergentomyia_schwetzi	Mykadra	periphery_of_village	negative
ELISA-100	5/14/2013	CDC light traps	Sergentomyia_schwetzi	Adebay	periphery_of_village	negative
ELISA-97	5/30/2013	CDC light traps	Sergentomyia_schwetzi	Adebay	periphery_of_village	negative
ELISA-439	5/31/2013	CDC light traps	Sergentomyia_schwetzi	Adebay	periphery_of_village	negative
ELISA-117	4/5/2013	CDC light traps	Sergentomyia_schwetzi	Adebay	periphery_of_village	negative
ELISA-82	5/14/2013	CDC light traps	Sergentomyia_schwetzi	Adebay	farm_fields	negative
ELISA-83	5/14/2013	CDC light traps	Sergentomyia_schwetzi	Adebay	farm_fields	negative
ELISA-114	5/14/2013	CDC light traps	Sergentomyia_schwetzi	Adebay	peridomestic	negative
ELISA-121	5/14/2013	CDC light traps	Sergentomyia_schwetzi	Adebay	farm_fields	negative
ELISA-1	5/30/2013	CDC light traps	Sergentomyia_schwetzi	Adebay	farm_fields	negative
ELISA-108	5/30/2013	CDC light traps	Sergentomyia_schwetzi	Adebay	in_village	negative
ELISA-109	5/30/2013	CDC light traps	Sergentomyia_schwetzi	Adebay	farm_fields	negative
ELISA-128	5/30/2013	CDC light traps	Sergentomyia_schwetzi	Adebay	farm_fields	negative
ELISA-85	5/31/2013	CDC light traps	Sergentomyia_schwetzi	Mykadra	in_village	negative
ELISA-228	4/6/2012	CDC light traps	Phlebotomus_papatasi	Adebay	periphery_of_village	cow
ELISA-477	6/4/2013	CDC light traps	Phlebotomus_papatasi	Adebay	periphery_of_village	cow
ELISA-97	5/30/2013	CDC light traps	Phlebotomus_papatasi	Adebay	domestic_habitat	cow + donkey
ELISA-486	6/4/2013	CDC light traps	Phlebotomus_papatasi	Adebay	farm_fields	dog
ELISA-28	5/27/2012	CDC light traps	Phlebotomus_papatasi	Adebay	periphery_of_village	dog
ELISA-90	6/8/2013	CDC light traps	Phlebotomus_papatasi	Adebay	periphery_of_village	donkey
ELISA-69	5/30/2013	CDC light traps	Phlebotomus_papatasi	Adebay	peridomestic	donkey
ELISA-491	3/7/2013	CDC light traps	Phlebotomus_papatasi	Adebay	periphery_of_village	goat/sheep
ELISA-87	6/8/2013	CDC light traps	Phlebotomus_papatasi	Adebay	periphery_of_village	goat/sheep
ELISA-91	5/30/2013	CDC light traps	Phlebotomus_papatasi	Adebay	domestic_habitat	human
ELISA-487	6/4/2013	CDC light traps	Phlebotomus_papatasi	Adebay	farm_fields	negative
ELISA-293	4/16/2012	CDC light traps	Phlebotomus_papatasi	Rawyan	in_village	negative
ELISA-145	3/4/2013	CDC light traps	Phlebotomus_papatasi	Adebay	in_village	negative
ELISA-495	1/5/2012	CDC light traps	Phlebotomus_papatasi	Adebay	periphery_of_village	negative
ELISA-446	1/14/2013	CDC light traps	Phlebotomus_papatasi	Adebay	periphery_of_village	negative
ELISA-143	3/4/2013	CDC light traps	Phlebotomus_papatasi	Adebay	periphery_of_village	negative
ELISA-144	3/4/2013	CDC light traps	Phlebotomus_papatasi	Adebay	periphery_of_village	negative
ELISA-470	6/4/2013	CDC light traps	Phlebotomus_papatasi	Adebay	periphery_of_village	negative
ELISA-473	6/4/2013	CDC light traps	Phlebotomus_papatasi	Adebay	periphery_of_village	negative
ELISA-85	6/8/2013	CDC light traps	Phlebotomus_papatasi	Adebay	periphery_of_village	negative
ELISA-86	6/8/2013	CDC light traps	Phlebotomus_papatasi	Adebay	periphery_of_village	negative
ELISA-88	6/8/2013	CDC light traps	Phlebotomus_papatasi	Adebay	periphery_of_village	negative
ELISA-89	6/8/2013	CDC light traps	Phlebotomus_papatasi	Adebay	periphery_of_village	negative
ELISA-91	6/8/2013	CDC light traps	Phlebotomus_papatasi	Adebay	periphery_of_village	negative
ELISA-48	3/4/2013	CDC light traps	Phlebotomus_papatasi	Adebay	domestic_habitat	negative
ELISA-87	4/5/2013	CDC light traps	Phlebotomus_papatasi	Adebay	domestic_habitat	negative
ELISA-116	4/5/2013	CDC light traps	Phlebotomus_papatasi	Adebay	periphery_of_village	negative
