# Supplementary material for: A molecular analysis of sand fly blood meals in a visceral leishmaniasis endemic region of northwestern Ethiopia reveals a complex host-vector system
Source: Heliyon. 2019 Jul 26;5(7):e02132. doi: 10.1016/j.heliyon.2019.e02132 (PMC6661399; doi:10.1016/j.heliyon.2019.e02132)
Supplement: S2 Table - Tahtay Adiyabo data — All blood meal data from Tahtay Adiyabo, as previously reported in Gebresilassie et al., 2015a, in comma-separated format. [file mmc2.csv]

All blood meal data from Tahtay Adiyabo, as previously reported in Gebresilassie et al. (2015), in comma-separated format.
PCR
Bloodmeal sources of P. orientalis captured from three different villages and identified using Cyt b PCR and RLB
Sources-of-bloodmeal	Ademeyti	Lemlem	Mentebteb	Total
Bovine	41	35	16	92
Human	10	8	4	22
Goat	3	3	2	8
Sheep	1	0	0	1
Camel	0	0	1	1
Human-Bovine	4	2	0	7
Human-Bovine-Goat	3	0	0	3
Human-Bovine-Goat-Camel	1	0	0	1
Bovine-Goat	1	1	0	1
Bovine-Sheep	1	0	0	1
Unidentified	15	11	2	28
Negative	7	8	0	15
Total(tested)	87	68	25	180
Number and percentage of bloodmeal sources of P. orientalis collected from different habitats and detected by Cytb PCR-RLB
Sources-of-bloodmeal	Indoor	Peri-domestic	Agricultural-field	TOTAL
Bovine	4	71	17	92
Human	5	7	10	22
Goat	2	1	5	8
Sheep	0	0	1	1
Camel	0	0	1	1
Human-Bovine	3	4	0	7
Human-Bovine-Goat	3	0	0	3
Human-Bovine-Goat-Camel	1	0	0	1
Bovine-Goat	0	1	0	1
Bovine-Sheep	0	0	1	1
Unidentified	2	23	3	28
Negative	0	12	3	15
Total(tested)	20	119	41	180
ELISA
Results of ELISA assays on bloodmeals of P. orientalis collected from different study villages of Tahtay Adiyabo district
Sources-of-bloodmeal	Ademeyti	Lemlem	Mentebteb	Total
Bovine	113	98	2	213
Donkey	16	25	3	44
Human	12	17	2	31
Goat/sheep	13	11	0	23
Dog	3	5	0	8
Bovine-Donkey-Dog	10	19	0	29
Bovine-Dog	12	8	0	20
Bovine-Donkey	1	0	0	1
Donkey-Dog	4	6	0	10
Human-Bovine-Dog	2	0	0	2
Human-Bovine	2	7	0	9
Human-Bovine-Donkey	11	10	0	21
Human-Donkey	0	5	0	5
Human-Dog	1	2	0	3
Human-Donkey-Dog	1	2	0	3
Unidentified	20	15	0	35
Total	220	230	7	457
Bloodmeal origins of P. orientalis collected from indoor, peri-domestic and agricultural field as determined by ELISA assay
Sources-of-bloodmeal	Indoor	Peri-domestic	Agricultural-field	TOTAL
Bovine	8	176	29	213
Donkey	4	34	6	44
Human	6	22	3	31
Goat/sheep	2	8	13	23
Dog	0	8	0	8
Bovine-Donkey-Dog	2	14	13	29
Bovine-Dog	0	18	2	20
Bovine-Donkey	0	1	0	1
Donkey-Dog	0	6	4	10
Human-Bovine-Dog	0	2	0	2
Human-Bovine	0	8	1	9
Human-Bovine-Donkey	1	17	3	21
Human-Donkey	0	4	1	5
Human-Dog	0	2	1	3
Human-Donkey-Dog	0	2	1	3
Unidentified	0	18	17	35
Total	23	340	94	457
PCR & ELISA combined
Sources-of-bloodmeal	Indoor	Peri-domestic	Agricultural-field	TOTAL
human	11	29	13	53
human-animal	8	39	7	54
animal	22	338	92	452
unidentified/negative	2	53	23	78
	43	459	135	637
Gebresilassie, A., Abbasi, I., Kirstein, O.D., Aklilu, E., Yared, S., Tekie, H., A., W., A., H., Gebre-Michael, T., 2015. Physiological age structure and Leishmania spp. detection in Phlebotomus (Larroussius) orientalis (Parrot, 1936) (Diptera: Psychodidae) at an endemic focus of visceral leishmaniasis in Northern Ethiopia. Journal of Tropical Medicine 2015, 710528.
