# Supplementary material for: A molecular analysis of sand fly blood meals in a visceral leishmaniasis endemic region of northwestern Ethiopia reveals a complex host-vector system
Source: Heliyon. 2019 Jul 26;5(7):e02132. doi: 10.1016/j.heliyon.2019.e02132 (PMC6661399; doi:10.1016/j.heliyon.2019.e02132)
Supplement: S1 Script - Statistical Modeling.R — Scripts used to conduct logistic regression analyses on data in “S1 Table - Kafta Humera data.csv” and “S2 Table - Tahtay Adiyabo data.csv,” easily modified to test effects of particular animals, vector species, and other variables. [file mmc3.zip]

Archive with 1 entries (1 files):
- S1 Script - Statistical Modeling.R
